# Supplementary material for: Hair Follicle-Related MicroRNA-34a Serum Expression and rs2666433A/G Variant in Patients with Alopecia: A Cross-Sectional Analysis
Source: Biomolecules. 2022 Apr 19;12(5):602. doi: 10.3390/biom12050602 (PMC9138785; doi:10.3390/biom12050602)
Supplement: Supplementary file 1 [file biomolecules-12-00602-s001.zip]

Archive with 1 entries (1 files):
- biomolecules-1659210-supplementary.pdf
